# Supplementary material for: Impact of 3T multiparametric MRI and FDG-PET-CT in the evaluation of occult primary cancer with cervical node metastasis
Source: Cancer Imaging. 2016 Nov 4;16:38. doi: 10.1186/s40644-016-0097-x (PMC5096285; doi:10.1186/s40644-016-0097-x)
Supplement: Additional file 1: Table 5. — Data collection. (XLSX 22 kb) [file 40644_2016_97_MOESM1_ESM.xlsx]

## Sheet: Munka1
Name	No ID	Age	gender	MR	N-MRI	DW-MRI	N+DW-MRI	CE-MRI	MP-MRI	ADC values	MRI-Tu-sites	PET/CT	PET/CT	PET-Tu-sites	Proven	RT	ChT	ChRT	T-OP	N-OP	Cytology / Histology	Histology / OP	Std	Patient status
1. ÁA	888	24	F	2016 04 18	Tu+/N+	Tu+/N+	Tu+/N+	Tu+/N+	True+/N+	0.753, 0.793,0.723	epipharynx	2016-04-06	True+/N+	epipharynx	Tu+/N+			X			N planocell ca met	Poorly differentiated SCC	cT2 cN3b	in therapy
2. AJ	391	75	M	2013-09-12	Tu+/N+	Tu-/N +	Tu-/N+	Tu+/N+	Fals+/N+		gl. Submand	2013 09 27	Fals+/N+	base of tongue	TuX/N+	X					N:poorly diff squca met /core		cTx cN2b	post-TH follow up
3. BK	715	65	M	2013-01-30	Tu-/N+	Tu-/N+	Tu-/N+	Tu-/N+	True-/N+			2013 02 25	True-/N+		TuX/N+			X		sRND	N planocell ca met		cTx pN2a	post-TH follow up
4. BT	007	75	M	2016 02 01	T-/N+	Tu+/N+	Tu+/N+	Tu+/N+	True+/N+	T:1.20 N:0.991	base of tongue	2016 02 02	True+/N+	base of tongue	Tu+/N+			X		RND	N/T planocell ca met	Moderately diff SCC	cT2 pN2b	in therapy
5. BS	017	56	M	2014 01 10	Tu-/+	Tu+/N+	Tu+/N+	Tu+/N+	True+/N+	L:0.821, R:1.22	tons palatina	2014 01 15	True+/N+	tons palatina	Tu+/N+			X	tonsillect	RND	N planocell ca met	N/T Poorly diff SCC	pT1 pN2b	post-TH follow up
6. BJ	595	67	F	2015 10 19	Tu+/N+	Tu+/N +	Tu+/N+	Tu+/N+	False+/N+	T:0.928	base of tongue	2015 08 25	Fals+/N+	base of tongue	TuX/N+	X					N planocell ca met		cTx cN1	post-TH follow up
7. BE	674	56	F	2015 09 07	Tu+/N+	Tu+/N+	Tu+/N+	Tu+/N+	False+/N+	TR:0.741TL:0.742	base of tongue	2015 09 05	False+/N+	base of tongue	TuX/N+			X			N planocell ca met		TxN2b/N2c	post TH follow up
8. BI	038	72	F	2014 04 04	Tu-/N+	Tu-/N+	Tu-/N+	Tu-/N+	False-/N+	N:1.140	breast	2014 04 08	True+/N+	breast + ext. mets	Tu+/N+		X					T/N triple neg breast ca	IV, St.+ M	Synchrone extended mets, EXITUS 20140601
9. CzF	666	67	M	2014 06 01	Tu-/N+	T?/N +	Tu-/N+	Tu-/N+	True-/N+	artefact, N:0.970		2014 06 02	True-/N+	plus bone met	TuX/N+		X			RND	N planocell ca met	N poorly diff squ ca met	cTx pN3 cM1	Synchrone bone met. + ChT
10.CsB	684	49	M	2012-09-18	Tu-/N+	Tu-/N+	Tu-/N+	Tu-/N+	True-/N+			2012 10 02	True-/N+		TuX/N+			X		RND	N planocell ca met	N poorly diff squ ca met	cTx pN3	post TH follow up
11. DI	693	74	F	2015 07 10	Tu-/N+	Tu-/N+	Tu-/N+	Tu+/N+	True-/N+			2015 08 08	True-/N+		TX/N+	X				mRND	N planocell ca met	N planocell ca met	cTx pN2b	post TH follow up
12. DGy	026	65	M	2014-03-14	Tu+/N+	T?	Tu+/N+	Tu+/N+	False+/N+		tonsi palatina	2014 04 14	False+/N+	tons palat	TX/N+			X			N poorly diff squ ca met/core	2x ...prex chr tonsilitis	cTx cN2b	post TH follow up
13. EK	922	66	F	2014 03 29	Tu-/N+	Tu-/N+	Tu-/N+	Tu-/N+	True-/N+	N:0.975		2014 02 17	True-/N+		TuX/N+	X				RND	N planocell ca met	N poorly diff squ ca met	cTx pN1	post TH follow up
14. FS	046	37	F	2014 03 28	Tu+/N-	Tu+/N-	Tu+/N-	Tu+/N-	False+/N-	T:1.130, N:0.767	base of tongue	2014 04 01	False+/N-	epiph/radling/thyroid	TuX/Nx						N planocell ca met /cyt	T /N NO malignancy	pT0 pN0	NO malign. but inflammation
15. FZs	587	55	F	2014 04 10	Tu-/N+	Tu-/N+	Tu-/N+	Tu-/N+	True-/N+			2014 03 26	True-/N+		TuX/N+	X				mRND	N planocell ca met	N poorly diff squ ca HPV+	cTx pN2b	post TH follow up
16. HF	574	59	M	2014 04 04	Tu-/N+	Tu+/N+	Tu+/N+	Tu+/N+	True+/N+	T:0.882, N:0.883	supraglott.larynx	2014 03 20	True+/N+	supraglott larynx	Tu+/N+			X			N planocell ca met	T Poorly diff SCC	cT1 cN3	RECID N mets - patient refused further Th
17. JT	841	61	F	2013 09 30	Tu+/N+	Tu+/N+	Tu+/N+	Tu+/N+	True+/N+	T:0.908, N:0.819	parotid gland	2013 08 10	True+/N+	parotid gland	Tu+//N+			X			N planocell ca met	T/ Moderately diff SCC	cT1 cN3	RECID N met-patient refused further therapy
18. KE	802	66	M	2013 07 24	Tu-/N+	Tu+/N+	Tu+/N+	Tu+/N+	True+/N+	T:0.798, N:0.616	epipharynx	2013 07 01	True+/N+	epipharynx	Tu+//N+			X			N planocell ca met	T Nasopharyngeal ca EBV assoc.	cT1 cN2b	post TH follow up
19. KGy	192	77	M	2012 11 18	Tu-/N+	Tu+/N+	Tu+/N+	Tu+/N+	True+/N+	T:0.773, N:0.771	base of tongue	2012 11 27	True+/N+	base of tongue	Tu+/N+			X		RND	N/T planocell ca	N Well differentiated SCC	cT1 pN2a	post TH follow up
20. KGGy	084	58	M	2016 04 04	Tu+/N+	T+/N+	Tu+/N+	Tu+/N+	False+/N+	Thy0.730Oss1.08	Thyroid+oss	2016 05 09	True+/N+	sigma+oss,lung,liver	Tu+/N+			X	T resectio		N adenoca met	T invasive colorectal adenoca	cT3N2	Synchronebone, liver, N mets, in therapy
21. KJ	392	64	M	2014 03 02	Tu-/N+	Tu+/N+	Tu+/N+	Tu+/N+	True+/N+	T:0.772, N:0.911	epipharynx	2014 02 04	True+/N+	epipharynx	Tu+/N+			X			N planocell ca met	T Poorly differentiated SCC	cT2 cN3b	post TH follow up
22. KoJ	275	56	M	2013 02 21	Tu+/N+	Tu+/N+	Tu+/N+	Tu+/N+	True+/N+	T:0.790 N:0.740	hypoph. Rec pirif	2013 01 22	True+/N+	Hypoph. rec.pirif.	Tu+/N+	Pt refused	X				N planocell ca met	T/Poorly differentiated SCC	T1 N3	RECID. N met+ChT
23. MN	471	54	M	2012 11 08	Tu-/N+	Tu-/N+	Tu-/N+	Tu-/N+	True-/N+			2012 12 06	True-/N+		TuX/N+			X		RND	N planocell ca met	N poorly diff squ ca met	cTx pN3	post TH follow up
24. MAF	070	57	M	2015 12 21	Tu+/N+	Tu-/N+	Tu-/N+	Tu-/N+	True-/N+	T:0.944, 1.59,	base of tongue	2015 12 09	False+/N+	base of tongue	Tux/N+			X			N planocell ca met		pTx cN3	post TH follow up
25. OEJ	594	69	F	2012 08 05	Tu-/N+	Tu-/N+	Tu-/N+	Tu+/N+	True-/N+	T:neg, N:0.697	epipharynx	2012 07 10	True-/N+		TuX/N+			X		RND	N planocell ca met	N intermed diff squ ca met	pTx pN3	post TH follow up
26. PK	987	70	M	2012 10 08	Tu+/N+	Tu+/N+	Tu+/N+	Tu+/N+	True+/N+	T:0.702, N:0.786	tonsil palatina	2012 10 09	True+/N+	tonsil palatina	Tu+/N+			X			N planocell ca met	T: Moderately differentiated SCC	T3 N2b	EXITUS 04112013 postth compl
27. PM	033	67	M	2013 01 02	Tu+/N+	T?/N?	Tu+/N+	Tu+/N+	True+/N+	T:- , N:1.47	lung S2	2013 02 01	True+/N+	lung S2	Tu+/N+			X	T resectio		N adenoca met	T adenoca	pT2 pN3 cM0	EXITUS 2015
28. PZs	216	46	M	2012 08 26	Tu-/N+	Tu?/N+	Tu-/N+	Tu+/N+	True+/N+	T:artefact N:0.962	Mesophrx_tons_ling	2012 09 06	True+/N+		Tu+/N+			X	T resectio	RND	N planocell ca met	T/N poorly diff squ ca	T1 N2b	Metachrone lung, bone Met+ChT
29. PL	091	69	M	2014 01 20	Tu-/N+	Tu-/N+	Tu-/N+	Tu-/N+	False-/FN+	T:? N:0.943		2013 12 13	False-/N+		Tu+/NX			X	T resectio	RND	N planocell ca met	T Hemangiosarcoma	pT2 pN0	Metachrone Lung met+ ChT
30. RJ	732	71	F	2016 01 18	Tu-/N+	T-/N+	Tu-/N+	Tu-/N+	True-/N+			2016 02 20	True-/N+		TuX//N+			X			N planocell ca met /core		pTx cN2c	In therapy
31. SE	976	54	F	2013 07 26	Tu+/N+	Tu-/N+	Tu-/N+	Tu+/N+	True-/N+	T: 2.10, N:0.834		2013 08 10	True-/N+		TuX/N+			X		RND	N planocell ca met	N planocell ca met	Tx N2b	post TH follow up
32. SG	212	71	F	2014 04 05	Tu-/N+	Tu-/N+	Tu-/N+	Tu-/N+	True-/N+			2014 05 14	True-/N+		TuX/N+			X		mRND	N planocell ca met	N poorly diff planocell ca met	cTx cN3	post TH follow up
33. SzS	956	78	F	2015 11 05	Tu-/N+	Tu+/N+	Tu+/N+	Tu+/N+	True+/N+	T:1.150, N:0.901	MPhx-tonsillo-lingualis	2015 11 30	True+/N+	mesopharynx	Tu+/N+	X					N planocell ca met	T Poorly diff SCC	cT1 cN2b	post TH follow up
34. SzM	676	60	M	2014 05 30	Tu-/N+	Tu-/N +	Tu-/N+	Tu-/N+	True-/N+			2014 06 12	True-/N+		TuX/N+					mRND	N planocell ca met	N planocell ca met	cTx pN1	wait and see
35. TI	290	64	M	2013 02 17	Tu-/N+	Tu+/N+	Tu+/N+	Tu+/N+	True+/N+	T:0.816, N:0.892	radix linguae	2013 02 01	True+/N+	base of tongue	Tu+/N+			X		RND	N planocell ca met	T / N Poorly diff SCC, HPV assoc	T2 N2a	post TH follow up
36. USF	384	57	M	2013 06 17	Tu-/N+	T? / N+	Tu-/N+	Tu+/N+	true-/N+	T:artefact	radix linguae	2013 06 20	Fals+/N+	supraglott larynx	TuX/N+			X		RND	N planocell ca met	N planocell ca met	Tx pN2a	post TH follow up
37. VZ	428	60	M	2013 03 29	Tu+/N+	Tu+/N+	Tu+/N+	Tu+/N+	True+/N+	T:1.170 N:0.820	hypoph. Rec pirif	2013 04 15	True+/N+	Hypoph. rec.pirif.	Tu+/N+			X		RND	N planocell ca met	T Poorly diff SCC	T1 N3	post TH follow up
38. VJ	182	61	M	2014 05 21	T-/N+	Tu-/N +	Tu-/N+	Tu-/N+	True-/N+			2014 06 20	True-/N+		TuX//N+						N planocell ca met /core		Tx cN3	Patient refused the treatment
	Tu= tumour
	MR N: native T1, T2-w, STIR				true+ 6	true +13	true +14	true +15	true+15				true+ 17		Tu +: 18
	MR DW: diffusion--w				true - 13	true -14	true -16	true - 12	true- 15				true- 13		Tu -: 20
	MR-CE: contrast enhanced	T1FS			false + 8	false +4	false +5	false +9	false+6				false+ 7
	MR-MP:multiparametric MR				false -11	false -2	false - 3	false -2	false - 2				false- 1
						artefact 5

## Sheet: Munka2
Bakonyi Péter	1949.12.28.	2009.05.26
Barvircz Tibor	1952.05.08.	2010.06.05.
Barna Imre	1963.02.27.	2010.02.25
Balázs István	1964.02.20	2011.02.27
Bereczky Gyula	1935.04.01	2010.06.08.
Bihariné Negyela Márta	1976.04.25	2010.08.18
Csonka László	1947.09.06	2011.05.04.
Ecsedi Gábor Géza	1950.01.21.	2009.05.07.
Fejes János	1959.03.19.	2006.05.19
Horváth László	1970.11.28	2011.03.19
Hegedűs Gábor	1955.03.10	2011.08.04
Iványi Edéné	1936.03.19.	2006.11.04.
Jelenek Balázs	1957.11.03	2006.10.02.
Józsa Tiborné	1952.02.24.	2009.08.13.
Kelemen János	1964.06.21.	2010.04.28.
Kalmár Lajos	1953.05.08.	2006.12.27.
Király Tünde	1959.04.26	2009.09.07.
Keserűné Takács Katalin	1942.09.16.	2003.06.10
Majoros Levente	1944.02.05	2007.06.11.
Meznerics	1942.05.30.	2008.11.03.
Nagy Ferenc	1948.11.19.	2006.01.28.
Nemémyi György	1947.04.29.	2009.10.26
Matus Gyula	1934.06.26.	2005.11.11.
Ördög Sándor	1967.10.19.	2007.04.21.
Pósch Pál	1946.01.24.	2008.06.30.
Sántáné Pusztai Andrea	1972.03.07.	2007.12.07.
Schubert András	1946.04.09.	2010.07.16
Schwebl Józsefné	1936.10.03	2009.12.28
Somogyvári Gyula	1969.06.13.	2007.08.17
Szabó Sándorné	1950.09.22.	2008.05.14
Szabóné Sasvári Emma	1948.06.26.	2009.03.16.
Szabó János	1955.05.11.	2010.02.25.
Tillich Istvánné	1956.02.04	2010.11.06.
Tóbel János	1932.04.28	2007.03.09
Zalavári Erzsébet	1947.04.01	2011.12.11.
